# Supplementary material for: Regular Vigorous-Intensity Physical Activity and Walking Are Associated with Divergent but not Convergent Thinking in Japanese Young Adults
Source: Brain Sci. 2021 Aug 6;11(8):1046. doi: 10.3390/brainsci11081046 (PMC8392324; doi:10.3390/brainsci11081046)
Supplement: Supplementary file 1 [file brainsci-11-01046-s001.zip]

Archive with 1 entries (1 files):
- brainsci-1335762-supplementary.pdf
